# Supplementary material for: Mining Thermophile Photosynthesis Genes: A Synthetic Operon Expressing Chloroflexota Species Reaction Center Genes in Rhodobacter sphaeroides
Source: Biomolecules. 2025 Oct 30;15(11):1529. doi: 10.3390/biom15111529 (PMC12650329; doi:10.3390/biom15111529)
Supplement: Supplementary file 1 [file biomolecules-15-01529-s001.zip]

Archive with 2 entries (2 files):
- Figures S1-S4.pdf
- Tables S1-S6.xlsx
